# Supplementary material for: Bacterial generalists and fungal specialists play important roles in maintaining community stability and regulating microbial diversity of the algae-associated microbiome throughout the growth cycle of Alexandrium pacificum
Source: Appl Environ Microbiol. 2025 Sep 22;91(10):e01359-25. doi: 10.1128/aem.01359-25 (PMC12542695; doi:10.1128/aem.01359-25)
Supplement: Table S1 — Community composition of microbial generalists and specialists at genus level. [file aem.01359-25-s0002.xlsx]

## Sheet: Bacterial generalist
Table S1. Community composition of microbial generalist and specialist at genus level
Taxon	AP1	AP2	AP3	AP4	AP5	AP6	AP7	AP8
unclassified genus of Rhodobacteraceae	7268	7752	10966	9467	8028	7614	8861	4708
Marixanthomonas	2573	4222	6644	7834	6993	9020	7178	12242
Algoriphagus	3285	6098	538	806	2280	2883	4843	2651
Methylophaga	5939	1718	1655	732	1024	544	414	2507
Mameliella	1899	1268	1696	927	1074	677	317	433
Yoonia-Loktanella	315	515	196	1427	1552	637	130	26
unclassified genus of KI89A_clade	274	313	178	516	663	706	796	352
Tateyamaria	1131	254	527	806	353	168	19	2
Actibacterium	22	36	241	327	257	466	572	364
Altererythrobacter	54	217	271	327	288	379	313	142
Thalassobaculum	135	322	130	115	417	308	132	131
Nioella	274	188	357	302	207	167	72	92
Pseudohongiella	173	351	42	8	206	65	26	3
Roseicyclus	92	134	276	165	89	62	33	17
unclassified genus of Magnetospiraceae	162	208	34	5	246	57	65	42
Oceanicaulis	43	76	49	66	69	101	55	38
Labrenzia	68	93	80	55	93	20	18	7
Cohaesibacter	35	52	57	71	78	65	36	21
unclassified genus of Flavobacteriaceae	22	37	4	11	42	55	128	98
Marinobacter	123	72	23	13	25	11	2	15
unclassified genus of Bacteria	61	32	9	0	13	20	26	65
Roseitalea	13	34	40	51	21	18	17	16
Thalassospira	45	36	10	0	2	2	0	40
unclassified genus of Proteobacteria	32	8	16	10	5	5	1	27
unclassified genus of Alphaproteobacteria	10	15	12	9	23	14	5	13
Marinoscillum	19	8	11	0	19	1	9	12
Tropicimonas	9	4	21	25	6	3	3	6
Jannaschia	0	0	1	4	6	13	11	12
SAR92_clade	7	20	0	3	3	3	2	4
unclassified genus of Rhizobiales	0	0	2	3	4	2	2	0
Alteromonas	3	3	0	1	0	0	0	0

## Sheet: Bacterial specialists 
Taxon	AP1	AP2	AP3	AP4	AP5	AP6	AP7	AP8
Marixanthomonas	1	3	23	70	5	42	12	10
unclassified genus of Rhodobacteraceae	4	0	6	3	1	9	18	48
Algoriphagus	4	7	0	0	1	1	41	1
Yoonia-Loktanella	0	0	0	0	30	17	0	0
Methylophaga	17	3	1	0	1	2	1	11
Thalassospira	13	19	0	0	0	0	0	0
Marinobacter	14	5	8	0	0	0	0	1
Fabibacter	0	19	0	0	7	0	0	0
Alteromonas	9	9	0	0	2	0	1	0
Thalassobaculum	0	6	9	0	5	0	0	0
unclassified genus of Nannocystaceae	0	0	0	0	15	1	0	0
Roseicyclus	0	0	12	0	0	0	0	0
unclassified genus of Alphaproteobacteria	8	2	0	0	0	1	0	0
Altererythrobacter	0	0	0	0	6	0	0	0
Oceanicaulis	0	0	5	0	0	0	0	0
unclassified genus of KI89A_clade	0	0	5	0	0	0	0	0
Sulfitobacter	0	0	4	0	0	0	0	0
Candidatus_Finniella	3	0	0	0	0	0	0	0
unclassified genus of Proteobacteria	0	0	0	0	0	0	0	2

## Sheet: Fungal generalist
Taxon	AP1	AP2	AP3	AP4	AP5	AP6	AP7	AP8
Apiotrichum	552	689	112	162	1278	1931	0	170
Meyerozyma	0	602	28	385	911	475	0	286
Penicillium	74	0	6	388	515	893	0	0
Trichosporon	172	309	0	0	0	462	0	0
Cladosporium	14	57	88	0	151	247	6	0
unclassified genus of Saccharomycetales	144	101	0	0	58	12	0	0
Alternaria	3	5	0	0	0	3	0	0

## Sheet: Fungal specialists
Taxon	AP1	AP2	AP3	AP4	AP5	AP6	AP7	AP8
Alternaria	6491	1015	0	1	1	655	0	0
Aspergillus	582	1	142	5036	1824	0	134	347
Papiliotrema	0	3	7572	0	0	0	0	0
Crassiparies	0	0	0	0	0	0	0	4241
unclassified genus of Mortierellaceae	0	0	0	0	31	0	0	3483
unclassified genus of Leotiomycetes	121	0	79	608	0	0	1455	780
unclassified genus of Mrakiaceae	0	0	115	1	2674	7	121	0
Epicoccum	0	2761	0	0	0	0	0	0
Naganishia	0	0	0	0	0	0	2717	0
Montagnula	0	0	0	0	0	0	2110	0
unclassified genus of Agaricales	0	0	0	0	0	0	1992	0
unclassified genus of Pleosporales	0	0	0	0	0	0	0	1895
Rachicladosporium	0	1	0	1888	0	0	0	0
Mortierella	0	0	0	0	1691	0	0	0
Solicoccozyma	0	0	0	1	2	1647	0	0
unclassified genus of Didymellaceae	143	1394	0	0	45	0	0	0
Rhodotorula	51	0	1055	0	473	0	0	0
Trichocladium	0	0	0	0	0	0	1544	0
Talaromyces	39	0	0	0	0	1098	215	0
Thyrostroma	0	0	0	1166	0	0	0	0
Candida	0	0	0	0	0	1157	0	0
unclassified genus of Chytridiomycetes	0	1135	0	0	1	0	0	0
Saitozyma	0	0	0	0	0	1117	0	0
Penicillium	100	408	5	25	517	28	0	4
Subulicystidium	0	0	0	993	0	0	0	0
Hyaloscypha	0	0	0	965	0	0	0	0
Cystobasidium	184	0	766	0	1	0	0	0
Tyrannosorus	0	896	0	0	0	0	0	0
Monascus	0	0	0	0	0	0	804	0
unclassified genus of Fungi	426	124	196	0	0	3	0	0
Saccharomyces	0	0	0	1	696	0	0	8
Apiotrichum	133	76	3	14	231	193	0	7
Blastobotrys	0	0	0	0	0	0	562	0
Humicola	0	0	0	0	0	515	0	0
Thermomyces	0	0	0	0	0	0	0	508
Exophiala	0	0	470	0	0	0	0	0
Tausonia	0	0	2	0	27	389	0	0
Aureobasidium	21	374	2	0	0	0	0	0
Entomortierella	0	0	22	0	0	0	369	0
Fusarium	0	261	88	0	0	0	0	0
unclassified genus of Helotiales	340	0	0	0	0	0	0	0
Meyerozyma	0	59	0	13	226	5	0	0
Cortinarius	0	0	0	0	0	300	0	0
Paraphoma	0	293	0	0	0	0	0	0
Cladosporium	80	71	10	0	67	30	0	0
Diaporthe	0	147	0	0	100	0	0	0
Pezicula	223	0	0	0	0	0	0	0
Sebacina	216	0	0	0	0	0	0	0
Malassezia	17	107	60	0	0	0	0	0
Spizellomyces	170	0	0	0	0	0	0	0
Wallemia	141	0	0	0	0	0	0	0
Idriella	0	126	0	0	0	0	0	0
Neovaginatispora	46	0	58	0	0	0	0	0
unclassified genus of Ascomycota	41	0	53	2	0	0	0	0
Teratosphaeria	93	0	0	0	0	0	0	0
Rhodosporidiobolus	87	0	0	0	0	0	0	0
Paraphaeosphaeria	84	0	0	0	0	0	0	0
unclassified genus of Trichomeriaceae	0	0	83	0	0	0	0	0
Trichosporon	5	15	0	0	0	61	0	0
Ramularia	79	0	0	0	0	0	0	0
unclassified genus of Mycosphaerellales	64	0	0	0	0	0	0	0
unclassified genus of Sordariaceae	0	0	50	0	0	0	0	0
unclassified genus of Dothideomycetes	0	0	0	46	0	0	0	0
Symmetrospora	0	0	44	0	0	0	0	0
Phacidium	0	0	42	0	0	0	0	0
Achroiostachys	0	0	41	0	0	0	0	0
Sympodiella	29	0	0	0	0	0	0	0
Didymella	1	26	0	0	0	0	0	0
Pichia	0	0	0	26	0	0	0	0
Wickerhamomyces	0	0	22	0	0	0	0	0
Thelebolus	0	0	0	0	0	0	20	0
Udeniomyces	0	0	13	0	0	0	0	0
Starmerella	12	0	0	0	0	0	0	0
unclassified genus of Basidiomycota	0	0	12	0	0	0	0	0
Lichtheimia	12	0	0	0	0	0	0	0
Debaryomyces	5	0	0	0	0	0	0	0
unclassified genus of Saccharomycetales	4	1	0	0	0	0	0	0
Fusicolla	4	0	0	0	0	0	0	0
Microascus	0	0	0	0	2	0	0	0
unclassified genus of Sordariomycetes	2	0	0	0	0	0	0	0
unclassified genus of Agaricomycetes	0	0	2	0	0	0	0	0
Sakaguchia	0	0	2	0	0	0	0	0
Sporidiobolus	0	0	0	2	0	0	0	0
